# Supplementary material for: The cristae modulator Optic atrophy 1 requires mitochondrial ATP synthase oligomers to safeguard mitochondrial function
Source: Nat Commun. 2018 Aug 24;9:3399. doi: 10.1038/s41467-018-05655-x (PMC6109181; doi:10.1038/s41467-018-05655-x)
Supplement: Supplementary file 6 — Supplementary Data 1 [file 41467_2018_5655_MOESM6_ESM.xlsx]

## Sheet: FINAL LIST SELECTED PROTEINS
Accesion Number	Protein name	Gene	Protein
D3Z6F5	ATP synthase subunit alpha	Atp5a1	ATP5A1
P56480	ATP synthase subunit beta, mitochondrial	Atp5b	ATP5B
A2AKU9	ATP synthase subunit gamma	Atp5c1	ATP5C1
D3Z7S4	ATP synthase subunit delta, mitochondrial	Atp5d	ATP5D
P56382	ATP synthase subunit epsilon, mitochondrial	Atp5e	ATP5E
D6RGL7	ATP synthase F(0) complex subunit B1, mitochondrial	Atp5f1	ATP5F1
B1ASE2	ATP synthase subunit d, mitochondrial	Atp5h	ATP5H
P97450	ATP synthase-coupling factor 6, mitochondrial	Atp5j	ATP5J
F8WHP8	ATP synthase subunit f, mitochondrial	Atp5j2	ATP5J2
Q06185	ATP synthase subunit e, mitochondrial	Atp5k	ATP5K
Q9CPQ8	ATP synthase subunit g, mitochondrial	Atp5l	ATP5L
Q9DB20	ATP synthase subunit O, mitochondrial	Atp5o	ATP5O
P03930	ATP synthase protein 8	mt-Atp8	MT-ATP8
